# Supplementary material for: Efficacy and Safety of ‘Fixed Dose’ versus ‘Loose’ Drug Regimens for Treatment of Pulmonary Tuberculosis in Two High TB-Burden African Countries: A Randomized Controlled Trial
Source: PLoS One. 2016 Jun 20;11(6):e0157434. doi: 10.1371/journal.pone.0157434 (PMC4913909; doi:10.1371/journal.pone.0157434)
Supplement: S1 Dataset — (ZIP) [file pone.0157434.s001.zip]

Archive with 4 entries (3 files):
- S1 Data set - Raw Data/baseline.dta
- S1 Data set - Raw Data/failure.dta
- S1 Data set - Raw Data/SAE_DATA24.03.14.dta
- S1 Data set - Raw Data/
